# Supplementary material for: Scaptotrigona mexicana Propolis from Totonacapan Region: Chemical Composition, Antioxidant and Antibacterial Activities
Source: Molecules. 2025 Mar 19;30(6):1370. doi: 10.3390/molecules30061370 (PMC11944469; doi:10.3390/molecules30061370)
Supplement: Supplementary file 1 [file molecules-30-01370-s001.zip]

Archive with 1 entries (1 files):
- molecules-3499344-supplementary.pdf
